# Supplementary material for: 2-(3,3,4,4-Tetra­fluoro­pyrrolidin-1-yl)aniline
Source: Acta Crystallogr Sect E Struct Rep Online. 2011 Aug 2;67(Pt 9):o2220. doi: 10.1107/S1600536811030339 (PMC3200601; doi:10.1107/S1600536811030339)
Supplement: Supplementary file 2 [file e-67-o2220-Isup2.hkl]

# 
# h,k,l, Fc-squared, Fo-squared, sigma(Fo-squared) and status flag 
# 
data_I
_shelx_title ' 1 in P2(1)2(1)2(1)' 
_shelx_refln_list_code          4 
_shelx_F_calc_maximum      123.34 
_exptl_crystal_F_000       480.00 
_reflns_d_resolution_high  0.7829 
 
loop_ 
 _symmetry_equiv_pos_as_xyz 
 'x, y, z' 
 '-x+1/2, -y, z+1/2' 
 '-x, y+1/2, -z+1/2' 
 'x+1/2, -y+1/2, -z' 
 
_cell_length_a     6.7908 
_cell_length_b     8.1854 
_cell_length_c    18.6606 
_cell_angle_alpha  90.000 
_cell_angle_beta   90.000 
_cell_angle_gamma  90.000 
 
_shelx_F_squared_multiplier     1.000 
 
loop_ 
 _refln_index_h 
 _refln_index_k 
 _refln_index_l 
 _refln_F_squared_calc 
 _refln_F_squared_meas 
 _refln_F_squared_sigma 
 _refln_observed_status 
   2   0   0      193.08      167.74      8.59 o 
   4   0   0      965.86      894.27     42.08 o 
   6   0   0       36.50        9.22      9.77 o 
   8   0   0       10.47       15.89     15.06 o 
   1   1   0     2257.92     2244.68     85.75 o 
   2   1   0     2533.18     2441.04     71.84 o 
   3   1   0     1925.04     1867.96     55.51 o 
   4   1   0      183.41      186.11      6.97 o 
   5   1   0      164.71      184.97     19.99 o 
   6   1   0        8.37       21.64      6.33 o 
   7   1   0       32.91       44.17     28.18 o 
   8   1   0        0.00        0.38      8.90 o 
   0   2   0    15213.63    14966.40    930.42 o 
   1   2   0     2637.22     2457.13     94.18 o 
   2   2   0     3693.14     3651.22    120.37 o 
   3   2   0        2.01        2.90      1.02 o 
   4   2   0        6.85        6.11      1.87 o 
   5   2   0        6.67        9.02      3.09 o 
   6   2   0       50.66       56.32      9.61 o 
   7   2   0        0.03        2.47     10.85 o 
   8   2   0        0.65        3.25      8.74 o 
   1   3   0      271.46      279.57     12.44 o 
   2   3   0      840.35      814.06     28.32 o 
   3   3   0       18.59       25.18      2.65 o 
   4   3   0       16.22       16.64      4.64 o 
   5   3   0      127.93      131.65     10.59 o 
   6   3   0        9.41       10.06      5.67 o 
   7   3   0        2.93        0.91      5.92 o 
   8   3   0        0.78       -7.27     12.62 o 
   0   4   0      301.32      225.23     17.33 o 
   1   4   0       81.26       82.33      6.93 o 
   2   4   0       11.29        6.68      1.96 o 
   3   4   0       33.99       42.64      3.77 o 
   4   4   0        1.91        1.01      2.40 o 
   5   4   0       68.00       53.93      6.44 o 
   6   4   0        1.49        3.72      6.04 o 
   7   4   0        0.01        7.31      7.50 o 
   8   4   0        9.75        1.60      9.26 o 
   1   5   0       47.23       49.55      5.83 o 
   2   5   0       59.55       60.05      4.77 o 
   3   5   0       50.00       62.90      5.12 o 
   4   5   0        2.66        2.60      2.85 o 
   5   5   0        6.76       14.82      4.50 o 
   6   5   0        0.36       -0.50      5.75 o 
   7   5   0       12.40        2.76      7.78 o 
   0   6   0        4.38        2.33      4.18 o 
   1   6   0       55.94       49.66      5.03 o 
   2   6   0       23.31       26.34      3.88 o 
   3   6   0        2.97       -1.26      2.25 o 
   4   6   0       16.26       22.57      8.97 o 
   5   6   0        8.60        4.77      4.22 o 
   6   6   0        2.68       -4.28      4.12 o 
   7   6   0        0.59       -3.37      7.08 o 
   1   7   0      160.37      148.48     21.23 o 
   2   7   0       55.69       62.58      6.19 o 
   3   7   0       32.79       27.54      4.37 o 
   4   7   0        4.49        2.24      5.22 o 
   5   7   0        1.50       -0.02      4.10 o 
   6   7   0        0.48       -4.00      6.71 o 
   0   8   0      120.49      130.30     16.03 o 
   1   8   0        4.33        4.68      3.88 o 
   2   8   0        0.01       -3.90      2.91 o 
   3   8   0       15.58       15.95      6.05 o 
   4   8   0        0.23        9.84      5.41 o 
   5   8   0        8.41       20.98      6.47 o 
   1   9   0        6.76        7.69      4.06 o 
   2   9   0        6.30        7.18      4.09 o 
   3   9   0        1.52        0.29      4.81 o 
   4   9   0        0.10       -1.35      5.69 o 
   0  10   0       39.04       43.18     12.08 o 
   1  10   0        0.17        9.53      5.56 o 
   2  10   0        4.57        1.59      4.29 o 
   1   0   1      382.38      375.29     17.47 o 
   2   0   1       32.14       29.91      1.99 o 
   3   0   1      109.89      110.71      4.58 o 
   4   0   1      880.39      901.11     29.96 o 
   5   0   1      238.97      257.48     16.71 o 
   6   0   1        5.08       -4.81      5.37 o 
   7   0   1        1.10       -0.20      7.85 o 
   8   0   1        3.09        2.75      9.75 o 
   0   1   1      232.18      234.22      9.03 o 
   1   1   1     6036.29     6008.13    149.51 o 
   2   1   1     1743.88     1701.19     37.53 o 
   3   1   1       10.97       14.71      1.09 o 
   4   1   1      501.44      514.60     11.69 o 
   5   1   1       28.06       24.68      3.21 o 
   6   1   1       59.66       61.60     10.36 o 
   7   1   1       15.10       22.73      8.45 o 
   8   1   1        1.36       -3.05      6.08 o 
   0   2   1      332.24      308.49     12.18 o 
   1   2   1     2991.15     3031.99     75.61 o 
   2   2   1     2323.12     2209.49     51.79 o 
   3   2   1      347.26      376.07      8.66 o 
   4   2   1      367.67      374.73     10.19 o 
   5   2   1      317.54      316.55     12.65 o 
   6   2   1       35.46       43.40     11.24 o 
   7   2   1        4.28        9.06      5.80 o 
   8   2   1        3.41        4.88      6.58 o 
   0   3   1       41.61       35.93      4.04 o 
   1   3   1      637.00      637.70     16.91 o 
   2   3   1      773.44      769.87     20.31 o 
   3   3   1      416.22      391.38     10.48 o 
   4   3   1       86.14       84.66      4.96 o 
   5   3   1       18.03       18.79      2.80 o 
   6   3   1        4.31        5.32      3.85 o 
   7   3   1        3.88       -2.01      4.43 o 
   8   3   1        1.85        5.69     10.86 o 
   0   4   1     2094.86     2030.19     93.07 o 
   1   4   1      106.87      120.17      5.27 o 
   2   4   1       23.33       20.31      2.78 o 
   3   4   1       26.99       29.37      2.20 o 
   4   4   1      149.75      166.61      7.46 o 
   5   4   1       23.39       21.19      3.06 o 
   6   4   1        0.30        5.62      4.40 o 
   7   4   1       15.06       12.40      5.44 o 
   8   4   1        2.92        4.43      9.38 o 
   0   5   1        6.64        6.25      2.13 o 
   1   5   1      407.20      379.45     12.55 o 
   2   5   1        0.02        1.64      1.48 o 
   3   5   1       88.19       92.43      4.33 o 
   4   5   1      125.36      143.57      7.39 o 
   5   5   1       16.02       15.61      3.99 o 
   6   5   1        4.51        3.25      3.18 o 
   7   5   1        3.45        1.99      5.16 o 
   0   6   1       16.09       18.14      5.11 o 
   1   6   1       13.35        9.62      1.95 o 
   2   6   1        5.69        4.58      1.77 o 
   3   6   1      239.55      238.65      8.06 o 
   4   6   1        6.95        5.53      3.30 o 
   5   6   1       42.78       49.85      6.50 o 
   6   6   1        1.57        0.64      3.28 o 
   7   6   1        0.04        0.82      6.33 o 
   0   7   1       23.47       16.76      5.08 o 
   1   7   1       57.16       57.41      4.59 o 
   2   7   1        2.81       -0.51      1.83 o 
   3   7   1       57.89       60.26      4.79 o 
   4   7   1       43.81       38.37      4.63 o 
   5   7   1        9.54        5.12      3.51 o 
   6   7   1        5.58       -1.83      5.33 o 
   0   8   1       21.01       13.71      7.19 o 
   1   8   1       31.73       28.51      5.31 o 
   2   8   1       16.07       14.66      3.27 o 
   3   8   1       18.63       14.52      3.39 o 
   4   8   1        4.84        0.17      3.28 o 
   5   8   1        1.67        4.80      3.52 o 
   0   9   1        1.28       -2.92      3.99 o 
   1   9   1       22.31       21.29      4.12 o 
   2   9   1       10.86       11.09      3.11 o 
   3   9   1        3.46        4.82      3.78 o 
   4   9   1        4.66        1.80      4.17 o 
   0  10   1        1.56        3.77      5.23 o 
   1  10   1       10.07        9.91      4.06 o 
   2  10   1        0.10       -3.84      3.56 o 
   0   0   2     3045.84     3012.97    135.57 o 
   1   0   2     1966.88     1956.79     88.39 o 
   2   0   2       53.49       61.11      3.11 o 
   3   0   2       11.01       12.63      1.45 o 
   4   0   2      270.77      272.03      9.49 o 
   5   0   2       46.43       46.32      4.85 o 
   6   0   2       52.87       27.00     18.21 o 
   7   0   2        1.09        5.59      8.01 o 
   8   0   2        8.23       13.03     10.52 o 
   0   1   2     2950.49     2932.57     93.23 o 
   1   1   2     4916.81     4755.47    110.14 o 
   2   1   2      282.99      268.32      7.01 o 
   3   1   2      119.77      127.33      3.61 o 
   4   1   2      226.04      233.32      6.38 o 
   5   1   2       16.50       16.67      2.47 o 
   6   1   2       16.71       15.42      4.08 o 
   7   1   2       14.12       14.70      7.34 o 
   8   1   2        1.60       -0.33      6.29 o 
   0   2   2      402.30      408.11     15.86 o 
   1   2   2     2749.27     2607.26     57.25 o 
   2   2   2      941.58      928.15     22.34 o 
   3   2   2      511.92      522.28     13.16 o 
   4   2   2       64.11       67.58      2.99 o 
   5   2   2       24.64       32.96      5.18 o 
   6   2   2       12.30        7.58      4.75 o 
   7   2   2        2.48        0.58      5.04 o 
   8   2   2        3.38       -3.96      7.26 o 
   0   3   2        1.31       -0.48      1.17 o 
   1   3   2      412.32      428.11     10.96 o 
   2   3   2      356.84      357.93     10.20 o 
   3   3   2      192.96      173.83      5.33 o 
   4   3   2       47.60       53.38      3.26 o 
   5   3   2       10.06        7.28      3.07 o 
   6   3   2        8.05       18.47      4.77 o 
   7   3   2        5.14        5.97      4.69 o 
   8   3   2       12.63        2.99     19.93 o 
   0   4   2      247.51      225.92     10.16 o 
   1   4   2      510.59      524.86     15.27 o 
   2   4   2      262.89      266.67      8.14 o 
   3   4   2      125.93      130.20      5.14 o 
   4   4   2       18.71       18.65      2.35 o 
   5   4   2        1.87        3.43      2.08 o 
   6   4   2       13.51        5.73      3.29 o 
   7   4   2        0.28        3.37      4.73 o 
   0   5   2      291.73      323.72     17.47 o 
   1   5   2      113.45      102.27      4.49 o 
   2   5   2       26.33       32.84      2.92 o 
   3   5   2       11.18       13.44      2.07 o 
   4   5   2       39.97       40.58      4.62 o 
   5   5   2        6.26        5.21      2.45 o 
   6   5   2       19.94       17.80      4.38 o 
   7   5   2        2.05        1.10      4.75 o 
   0   6   2        5.83        1.87      2.18 o 
   1   6   2      103.90      108.06      5.61 o 
   2   6   2       74.98       71.24      5.04 o 
   3   6   2       86.14       88.92      5.22 o 
   4   6   2       16.25       11.36      3.84 o 
   5   6   2        8.88        9.67      3.58 o 
   6   6   2        1.51        2.37      3.59 o 
   7   6   2        8.58        4.29      5.80 o 
   0   7   2      159.62       73.56     16.55 o 
   1   7   2       26.01       28.34      5.72 o 
   2   7   2        0.84        0.48      2.01 o 
   3   7   2        4.91        3.70      2.46 o 
   4   7   2       20.01       16.77      3.32 o 
   5   7   2        0.61       -1.74      2.90 o 
   6   7   2        1.56       -0.25      3.88 o 
   0   8   2       33.63       11.03     10.22 o 
   1   8   2       48.68       56.38      4.50 o 
   2   8   2       60.02       69.71      5.06 o 
   3   8   2        6.32        7.38      3.13 o 
   4   8   2        2.69        6.09      3.65 o 
   5   8   2        2.07        0.12      3.84 o 
   0   9   2       12.72        8.68      7.68 o 
   1   9   2        2.80        3.96      2.84 o 
   2   9   2       31.99       38.00      4.55 o 
   3   9   2        0.34        0.87      3.36 o 
   4   9   2        3.58        5.86      4.20 o 
   0  10   2       25.07       32.95     16.55 o 
   1  10   2        5.63        7.47      3.74 o 
   2  10   2        0.00       -0.63      3.42 o 
   1   0   3      121.35      109.27      4.79 o 
   2   0   3      690.27      682.62     25.81 o 
   3   0   3      809.62      807.90     30.63 o 
   4   0   3        1.04        1.95      2.48 o 
   5   0   3       14.09       19.35      2.86 o 
   6   0   3       35.94       27.05      8.56 o 
   7   0   3       10.16       15.37      8.75 o 
   8   0   3        0.18       -2.84      9.98 o 
   0   1   3      308.17      317.90     10.80 o 
   1   1   3     1347.72     1334.92     29.57 o 
   2   1   3       47.78       49.03      2.27 o 
   3   1   3      398.72      399.75     11.30 o 
   4   1   3       37.90       36.45      2.08 o 
   5   1   3      165.69      169.84      6.49 o 
   6   1   3       22.49       24.61      5.98 o 
   7   1   3        5.31        0.84      5.49 o 
   8   1   3        4.96       12.41      7.36 o 
   0   2   3     1902.43     1897.18     69.89 o 
   1   2   3     1527.68     1501.53     35.53 o 
   2   2   3     1271.61     1221.70     29.17 o 
   3   2   3       68.68       78.23      2.75 o 
   4   2   3        2.01        1.70      1.25 o 
   5   2   3       29.89       36.73      3.94 o 
   6   2   3       26.07       31.29      5.33 o 
   7   2   3        1.78        2.56      4.72 o 
   8   2   3        3.16       17.87      8.85 o 
   0   3   3      193.45      185.39      8.26 o 
   1   3   3      370.94      360.83      9.42 o 
   2   3   3      229.20      223.65      6.39 o 
   3   3   3      389.68      388.68     10.35 o 
   4   3   3      117.05      105.26      5.02 o 
   5   3   3      182.12      166.22     15.16 o 
   6   3   3       56.49       49.73      8.38 o 
   7   3   3        5.99        3.77      4.39 o 
   8   3   3        2.44        3.53     10.73 o 
   0   4   3     1037.89      970.43     37.20 o 
   1   4   3      220.55      211.07      6.53 o 
   2   4   3      521.49      544.80     16.53 o 
   3   4   3      344.92      314.72     10.17 o 
   4   4   3       75.68       79.82      4.63 o 
   5   4   3       21.31       25.18      3.31 o 
   6   4   3       38.69       40.70      5.65 o 
   7   4   3        0.53       -0.57      4.47 o 
   0   5   3        0.39       -0.25      2.83 o 
   1   5   3      785.38      788.62     24.14 o 
   2   5   3      441.08      430.85     13.89 o 
   3   5   3      113.75      132.36      7.20 o 
   4   5   3       14.05       14.92      2.60 o 
   5   5   3      148.00      146.74      8.28 o 
   6   5   3        7.10        4.12      3.26 o 
   7   5   3        1.94        7.88      5.44 o 
   0   6   3       44.93       53.79      5.20 o 
   1   6   3      164.91      179.00      9.23 o 
   2   6   3       24.25       29.43      3.10 o 
   3   6   3        5.58        5.59      3.35 o 
   4   6   3      125.17      129.36      7.47 o 
   5   6   3        4.96        1.94      2.70 o 
   6   6   3        8.47        0.47      5.58 o 
   7   6   3        1.43        5.28      5.99 o 
   0   7   3       63.77       60.07     12.96 o 
   1   7   3      141.53      132.21      9.13 o 
   2   7   3       85.71       87.36      6.27 o 
   3   7   3       23.76       27.63      5.08 o 
   4   7   3        4.17        6.76      3.06 o 
   5   7   3       21.96       30.09      4.65 o 
   6   7   3        2.84        7.19      4.34 o 
   0   8   3       18.52       10.93      5.98 o 
   1   8   3       11.58       13.75      3.20 o 
   2   8   3        0.58       -0.19      2.34 o 
   3   8   3       17.65       12.80      3.17 o 
   4   8   3       17.62       17.76      4.82 o 
   5   8   3        0.39       -2.76      4.59 o 
   0   9   3        6.27        6.77      4.06 o 
   1   9   3        0.26        3.41      2.61 o 
   2   9   3        4.82        6.20      3.23 o 
   3   9   3        0.94        0.47      3.00 o 
   4   9   3        2.59        3.84      4.12 o 
   0  10   3        2.65       -1.59      4.18 o 
   1  10   3        4.20        4.55      3.83 o 
   2  10   3        0.05        2.44      4.25 o 
   0   0   4     5825.78     5482.03    245.78 o 
   1   0   4     1115.68     1093.48     36.45 o 
   2   0   4      168.81      174.27      7.42 o 
   3   0   4      467.80      466.19     16.74 o 
   4   0   4      165.37      163.93     11.32 o 
   5   0   4       22.81       20.82      3.48 o 
   6   0   4       62.76       57.51     13.67 o 
   7   0   4        1.11        9.32      8.69 o 
   8   0   4        8.53        6.57      9.61 o 
   0   1   4     1247.05     1183.30     38.29 o 
   1   1   4      469.01      471.37     10.93 o 
   2   1   4     1159.39     1123.42     31.28 o 
   3   1   4       92.77       97.01      5.07 o 
   4   1   4      225.44      237.67      8.38 o 
   5   1   4        3.47        3.83      1.70 o 
   6   1   4       16.56       12.81     12.38 o 
   7   1   4        5.13        1.90      5.30 o 
   8   1   4        1.17        5.08      6.85 o 
   0   2   4      250.47      240.66      8.81 o 
   1   2   4      389.99      391.37      9.35 o 
   2   2   4     1478.24     1401.17     31.14 o 
   3   2   4      351.21      322.31     10.60 o 
   4   2   4      108.17       92.66      4.63 o 
   5   2   4      157.41      158.35     11.13 o 
   6   2   4       38.45       46.21      8.56 o 
   7   2   4       11.20        3.73      5.04 o 
   8   2   4       17.00       13.38      7.14 o 
   0   3   4       62.96       73.67      4.43 o 
   1   3   4      694.28      704.45     17.05 o 
   2   3   4      904.68      976.68     23.89 o 
   3   3   4      195.79      191.37      6.33 o 
   4   3   4        1.46        0.98      1.43 o 
   5   3   4       13.82       15.48      3.14 o 
   6   3   4       29.67       25.19      4.25 o 
   7   3   4       22.55       20.81      5.66 o 
   8   3   4        0.26       -6.18      9.47 o 
   0   4   4      212.16      220.38     10.08 o 
   1   4   4       80.87       80.50      3.57 o 
   2   4   4      132.87      135.62      5.16 o 
   3   4   4      124.64      121.60      5.16 o 
   4   4   4      222.23      246.24      9.17 o 
   5   4   4       50.54       65.29      6.11 o 
   6   4   4       22.44       19.92      4.14 o 
   7   4   4        1.08        3.18      4.71 o 
   0   5   4      316.56      300.29     33.15 o 
   1   5   4       78.04       81.64      4.04 o 
   2   5   4      150.18      159.29      8.66 o 
   3   5   4       82.28       84.77      6.79 o 
   4   5   4       99.26       99.27      7.58 o 
   5   5   4        6.03        1.29      2.40 o 
   6   5   4        5.11        4.12      3.41 o 
   7   5   4        4.06        1.38      4.72 o 
   0   6   4      463.50      489.49     25.73 o 
   1   6   4       36.50       36.44      3.56 o 
   2   6   4       67.99       75.19      6.14 o 
   3   6   4      153.57      145.47      8.31 o 
   4   6   4       51.40       56.26      4.76 o 
   5   6   4       10.81       13.49      3.31 o 
   6   6   4        7.35        5.05      3.84 o 
   0   7   4        0.16       -3.04      2.05 o 
   1   7   4       66.04       67.16      5.14 o 
   2   7   4       66.09       60.92      4.69 o 
   3   7   4       39.09       36.36      6.31 o 
   4   7   4       31.40       35.85      4.54 o 
   5   7   4        1.78        1.97      2.77 o 
   6   7   4        3.80        1.67      4.07 o 
   0   8   4        4.18        2.60      5.25 o 
   1   8   4        1.18       -1.93      2.29 o 
   2   8   4        6.38        4.25      2.43 o 
   3   8   4        2.73        1.58      2.56 o 
   4   8   4       12.08        9.77      3.68 o 
   5   8   4        6.74        0.57      6.84 o 
   0   9   4        1.24        0.62      4.21 o 
   1   9   4        8.99       10.60      4.40 o 
   2   9   4        3.50       12.17      3.28 o 
   3   9   4        1.92        0.05      2.87 o 
   4   9   4        0.90       -0.77      3.61 o 
   0  10   4        3.10        6.69      5.38 o 
   1  10   4        0.38       -0.25      3.47 o 
   2  10   4        1.25       -0.34      5.22 o 
   1   0   5      178.69      157.39      5.55 o 
   2   0   5      220.64      243.57      9.18 o 
   3   0   5      648.52      643.95     27.12 o 
   4   0   5      116.96      134.82      9.20 o 
   5   0   5        0.85        3.23      2.53 o 
   6   0   5       74.88       67.46      8.97 o 
   7   0   5        7.41        5.88      7.82 o 
   8   0   5        0.23        1.91      9.37 o 
   0   1   5      111.09      113.72      4.82 o 
   1   1   5     2250.70     2206.22     48.68 o 
   2   1   5       68.83       68.49      2.56 o 
   3   1   5      254.96      250.17      7.61 o 
   4   1   5       34.09       46.11      3.73 o 
   5   1   5        3.01        6.77      1.84 o 
   6   1   5        7.71        9.40      4.42 o 
   7   1   5        7.94       11.98      6.05 o 
   8   1   5        6.24        2.30      6.54 o 
   0   2   5      402.74      394.94     16.32 o 
   1   2   5       74.17       69.80      2.52 o 
   2   2   5      146.90      150.68      4.27 o 
   3   2   5       92.75      101.66      4.20 o 
   4   2   5      147.68      137.25      5.30 o 
   5   2   5       92.37       90.70      6.37 o 
   6   2   5       14.45       14.23      3.38 o 
   7   2   5        7.31        7.67      5.48 o 
   8   2   5        0.08        5.53      6.60 o 
   0   3   5       25.26       28.62      2.82 o 
   1   3   5     1140.83     1169.93     29.74 o 
   2   3   5       45.23       44.37      2.15 o 
   3   3   5      295.07      285.68      8.79 o 
   4   3   5       39.74       48.79      3.21 o 
   5   3   5       59.52       60.41      4.79 o 
   6   3   5       17.20       17.22      4.57 o 
   7   3   5       10.71        7.04      5.45 o 
   8   3   5        4.85        9.25      8.92 o 
   0   4   5      523.65      494.90     21.30 o 
   1   4   5      555.83      558.40     15.07 o 
   2   4   5       71.45       78.75      3.61 o 
   3   4   5       84.10       82.85      5.89 o 
   4   4   5      195.46      206.58      8.25 o 
   5   4   5      147.20      147.60      8.53 o 
   6   4   5       14.35       10.58      3.45 o 
   7   4   5        8.52        6.18      4.96 o 
   0   5   5        6.96        5.26      2.02 o 
   1   5   5      426.69      428.92     14.07 o 
   2   5   5        7.53        7.99      1.94 o 
   3   5   5      201.33      194.62      9.20 o 
   4   5   5        0.37       -1.68      3.45 o 
   5   5   5       25.13       18.02      3.73 o 
   6   5   5        4.00       -0.41      2.86 o 
   7   5   5        7.42        2.36      5.10 o 
   0   6   5       68.34       74.87      6.82 o 
   1   6   5       25.03       34.13      4.17 o 
   2   6   5       46.27       52.52      3.94 o 
   3   6   5      125.63      114.58      6.54 o 
   4   6   5       22.52       26.10      3.88 o 
   5   6   5        4.41        1.45      2.66 o 
   6   6   5        3.14       -3.00      3.22 o 
   0   7   5        5.43        5.87      4.58 o 
   1   7   5       31.30       30.12      3.48 o 
   2   7   5        4.51        1.05      2.17 o 
   3   7   5       66.40       79.15     11.19 o 
   4   7   5        6.65        2.48      2.69 o 
   5   7   5       24.76       28.42      4.22 o 
   6   7   5        0.09        4.50      4.08 o 
   0   8   5        0.00       -5.71      3.81 o 
   1   8   5       37.93       39.39      5.07 o 
   2   8   5       31.08       24.43      4.02 o 
   3   8   5        0.11        2.26      2.99 o 
   4   8   5        1.80        4.52      3.00 o 
   5   8   5        6.73        5.11      3.68 o 
   0   9   5        0.01       -0.77      3.04 o 
   1   9   5        0.45       -1.41      2.64 o 
   2   9   5        0.53       -2.28      3.02 o 
   3   9   5        2.53        8.18      3.28 o 
   4   9   5        1.70       -0.78      5.94 o 
   0  10   5        1.17       -1.16      3.96 o 
   1  10   5        1.26        2.86      3.44 o 
   0   0   6     8285.40     7942.76    356.74 o 
   1   0   6        5.77        4.86      1.09 o 
   2   0   6      614.02      590.90     20.65 o 
   3   0   6     1079.50     1087.12     37.12 o 
   4   0   6      233.12      228.29     11.76 o 
   5   0   6        0.07        2.23      3.36 o 
   6   0   6       13.23       13.57      5.03 o 
   7   0   6        0.97       12.54      8.82 o 
   8   0   6        0.35        6.00      9.26 o 
   0   1   6       18.35       23.82      3.06 o 
   1   1   6      127.15      125.53      3.47 o 
   2   1   6       88.80       89.41      2.97 o 
   3   1   6      242.29      247.47      7.65 o 
   4   1   6       86.02       88.58      4.77 o 
   5   1   6       21.00       24.05      3.05 o 
   6   1   6      268.82      275.16     15.69 o 
   7   1   6       19.20       15.65      4.88 o 
   8   1   6       10.26        0.31      6.55 o 
   0   2   6       25.64       22.45      2.14 o 
   1   2   6      527.95      518.60     12.79 o 
   2   2   6     1506.61     1583.82     35.53 o 
   3   2   6      419.34      440.74     12.62 o 
   4   2   6      130.11      139.30      9.63 o 
   5   2   6        2.94        1.51      2.12 o 
   6   2   6       15.22       14.44      3.46 o 
   7   2   6        4.17        5.54      7.07 o 
   8   2   6        3.84        6.91      7.00 o 
   0   3   6      126.65      116.08      5.54 o 
   1   3   6      348.00      325.27      9.93 o 
   2   3   6      160.47      166.91      4.89 o 
   3   3   6       69.08       71.96      3.78 o 
   4   3   6       47.45       40.52      3.05 o 
   5   3   6       63.92       51.64      4.57 o 
   6   3   6       68.00       65.78      5.93 o 
   7   3   6        4.88        7.90      6.17 o 
   8   3   6        7.60        9.66      8.10 o 
   0   4   6      344.98      354.53     15.03 o 
   1   4   6      209.77      217.82      6.82 o 
   2   4   6       41.69       50.24      2.89 o 
   3   4   6       22.46       26.45      3.34 o 
   4   4   6       23.24       21.81      3.56 o 
   5   4   6        4.80        5.67      2.74 o 
   6   4   6        8.94        8.11      3.35 o 
   7   4   6        9.29        8.18      5.35 o 
   0   5   6        0.01        1.31      2.22 o 
   1   5   6      209.33      216.21      7.35 o 
   2   5   6        0.03       -1.75      1.47 o 
   3   5   6        4.57        4.73      2.15 o 
   4   5   6       66.07       61.28      5.50 o 
   5   5   6        5.60        2.39      3.92 o 
   6   5   6        4.36        2.78      3.22 o 
   7   5   6        3.51       -0.71      4.49 o 
   0   6   6       47.95       40.57      5.50 o 
   1   6   6        1.36        1.58      1.64 o 
   2   6   6       23.94       30.71      4.91 o 
   3   6   6       16.51       10.95      2.90 o 
   4   6   6        3.58        1.08      3.30 o 
   5   6   6       11.37        4.50      3.44 o 
   6   6   6        5.80       -2.37      3.70 o 
   0   7   6       32.76       21.88      9.77 o 
   1   7   6        0.37        1.71      1.97 o 
   2   7   6        8.36        5.26      2.88 o 
   3   7   6        2.58        7.34      3.05 o 
   4   7   6       13.79        7.84      3.14 o 
   5   7   6        0.50        0.82      3.43 o 
   6   7   6        1.78       -2.98      4.57 o 
   0   8   6       11.03       12.00      8.10 o 
   1   8   6        0.24        1.22      2.29 o 
   2   8   6        8.26        9.03      3.15 o 
   3   8   6        0.21        0.80      3.09 o 
   4   8   6       14.34        9.62      3.51 o 
   5   8   6        1.82       -4.78      3.19 o 
   0   9   6        0.02        1.33      3.72 o 
   1   9   6        3.24       -2.18      2.63 o 
   2   9   6        7.15       -1.92      3.05 o 
   3   9   6        1.76        1.04      3.79 o 
   0  10   6        3.27       -4.61      7.57 o 
   1  10   6        1.86        1.33      5.89 o 
   1   0   7     1018.28      980.34     32.55 o 
   2   0   7      347.13      336.86     12.49 o 
   3   0   7      321.01      325.37     12.35 o 
   4   0   7       42.21       67.95      6.60 o 
   5   0   7      217.35      228.75     22.96 o 
   6   0   7        7.50        0.98      3.19 o 
   7   0   7       52.40       57.95     13.16 o 
   8   0   7        1.88        8.60     10.58 o 
   0   1   7      693.95      690.88     23.37 o 
   1   1   7     1683.00     1738.33     36.78 o 
   2   1   7      624.44      663.77     15.51 o 
   3   1   7      116.39      114.09      6.09 o 
   4   1   7       42.45       43.56      3.49 o 
   5   1   7       17.01       15.81      2.64 o 
   6   1   7      125.93      141.19     10.89 o 
   7   1   7        3.73        6.16      4.63 o 
   8   1   7        1.89       -1.70      6.87 o 
   0   2   7      331.22      311.75     11.48 o 
   1   2   7      493.34      472.00     11.84 o 
   2   2   7      222.19      228.66      6.15 o 
   3   2   7       20.69       25.39      2.30 o 
   4   2   7      280.35      280.21     10.01 o 
   5   2   7      208.50      187.93     14.05 o 
   6   2   7       15.11       19.94      4.31 o 
   7   2   7       19.41       22.21      9.06 o 
   8   2   7        2.10        4.20      7.09 o 
   0   3   7        0.00       -0.80      1.27 o 
   1   3   7      119.66      118.11      4.05 o 
   2   3   7      171.61      181.16      5.26 o 
   3   3   7       79.16       88.51      4.33 o 
   4   3   7        2.20        1.02      1.50 o 
   5   3   7       27.78       19.83      5.56 o 
   6   3   7       25.81       23.71      3.96 o 
   7   3   7        8.62        4.85      6.39 o 
   0   4   7      141.71      146.03      7.60 o 
   1   4   7       21.44       17.67      2.47 o 
   2   4   7       59.76       66.67      3.48 o 
   3   4   7       60.31       66.80      4.06 o 
   4   4   7       14.88       13.26      2.47 o 
   5   4   7        0.69        1.05      2.41 o 
   6   4   7        7.45        6.85      3.33 o 
   7   4   7       10.19        5.37      4.53 o 
   0   5   7      124.66      122.83      7.53 o 
   1   5   7      132.14      138.59      5.66 o 
   2   5   7       33.72       34.87      3.08 o 
   3   5   7       30.56       36.32      3.63 o 
   4   5   7       62.01       64.01      6.24 o 
   5   5   7        4.89        4.75      3.90 o 
   6   5   7        0.68        2.33      3.37 o 
   7   5   7        2.37        1.37      4.66 o 
   0   6   7        9.05        5.62      4.34 o 
   1   6   7        2.47        2.26      2.45 o 
   2   6   7       22.54       25.38      2.94 o 
   3   6   7       14.63       11.12      2.98 o 
   4   6   7       12.69       11.65      4.42 o 
   5   6   7       18.38       19.48      5.30 o 
   6   6   7        1.98        3.22      3.21 o 
   0   7   7       37.39       62.22     10.51 o 
   1   7   7       23.99       32.72      4.44 o 
   2   7   7       18.58       14.74      3.45 o 
   3   7   7        2.05        0.57      2.60 o 
   4   7   7        7.81        3.69      3.05 o 
   5   7   7        3.08        0.13      3.29 o 
   0   8   7        9.43        8.64      4.33 o 
   1   8   7        0.31        4.04      2.69 o 
   2   8   7        2.70        0.27      3.00 o 
   3   8   7        5.48        8.58      4.15 o 
   4   8   7        6.43        2.39      3.35 o 
   0   9   7        1.64       -4.73      3.49 o 
   1   9   7        0.96        2.16      2.58 o 
   2   9   7        7.10        9.70      3.67 o 
   3   9   7        0.11        0.61      3.56 o 
   0   0   8     1499.39     1475.49     68.46 o 
   1   0   8      917.25      872.39     29.33 o 
   2   0   8      179.21      199.00      7.25 o 
   3   0   8       43.20       58.03      5.29 o 
   4   0   8       87.07       88.15      6.82 o 
   5   0   8      342.11      376.42     26.48 o 
   6   0   8        6.53        4.23      3.41 o 
   7   0   8        0.35       -2.16      7.92 o 
   8   0   8        3.73        1.03     13.87 o 
   0   1   8       18.45       15.71      2.18 o 
   1   1   8      802.45      809.68     18.54 o 
   2   1   8     1103.59     1123.99     27.18 o 
   3   1   8      508.58      495.57     14.01 o 
   4   1   8       86.09       92.41      5.14 o 
   5   1   8       34.24       26.26      3.99 o 
   6   1   8       47.94       52.20      4.93 o 
   7   1   8        9.59        9.03      5.90 o 
   8   1   8        0.53        1.12      9.39 o 
   0   2   8        4.56        3.38      1.72 o 
   1   2   8      203.80      207.20      5.35 o 
   2   2   8       84.63       86.83      3.70 o 
   3   2   8      118.46      120.25      5.00 o 
   4   2   8       77.45       84.72      6.12 o 
   5   2   8       80.06       88.45      9.66 o 
   6   2   8       31.61       31.72      5.05 o 
   7   2   8        2.69        6.48      5.12 o 
   8   2   8        6.49       11.91     10.58 o 
   0   3   8      440.00      398.44     14.62 o 
   1   3   8      276.23      260.56      7.30 o 
   2   3   8       57.76       62.02      2.86 o 
   3   3   8      691.03      691.96     19.26 o 
   4   3   8        5.59        4.30      2.04 o 
   5   3   8       50.56       43.01      5.28 o 
   6   3   8       33.39       25.14      5.33 o 
   7   3   8        0.97        4.65      5.67 o 
   0   4   8      186.12      176.98      8.86 o 
   1   4   8       42.05       52.81      2.92 o 
   2   4   8       25.08       21.35      2.18 o 
   3   4   8       58.49       61.63      4.09 o 
   4   4   8       16.80       15.59      2.69 o 
   5   4   8        9.87        5.89      2.88 o 
   6   4   8       15.56       11.47      4.35 o 
   7   4   8        4.16        1.37      4.24 o 
   0   5   8        2.67        1.13      1.99 o 
   1   5   8       88.49       87.67      5.26 o 
   2   5   8        2.49        1.82      1.67 o 
   3   5   8       12.23        9.39      2.36 o 
   4   5   8       14.01       14.31      3.31 o 
   5   5   8       20.03       18.49      3.84 o 
   6   5   8        2.59        0.59      3.06 o 
   7   5   8        1.05        2.08      3.96 o 
   0   6   8        2.56        1.35      2.43 o 
   1   6   8       17.84       18.09      3.01 o 
   2   6   8       28.89       25.20      3.60 o 
   3   6   8        6.34        1.14      2.36 o 
   4   6   8        2.48        4.36      2.64 o 
   5   6   8        3.05       -0.15      3.81 o 
   6   6   8        5.16        0.21      4.45 o 
   0   7   8        8.95        8.37      3.65 o 
   1   7   8       12.60       16.30      4.22 o 
   2   7   8       45.73       51.20      5.19 o 
   3   7   8        3.88       -1.78      2.60 o 
   4   7   8        2.96       -1.63      2.83 o 
   5   7   8        3.15        4.94      4.79 o 
   0   8   8       23.92       32.42      8.12 o 
   1   8   8       14.79       11.14      3.31 o 
   2   8   8       13.87        9.51      5.09 o 
   3   8   8        1.17        1.42      2.86 o 
   4   8   8        3.34        6.70      3.61 o 
   0   9   8        8.02        1.96      4.45 o 
   1   9   8        1.98        1.20      2.90 o 
   2   9   8        0.41        3.07      4.04 o 
   3   9   8        3.89        2.04      3.91 o 
   1   0   9      248.55      312.31     10.80 o 
   2   0   9       13.96       10.32      2.54 o 
   3   0   9      122.40      120.51      7.89 o 
   4   0   9       33.73       28.38      5.55 o 
   5   0   9       59.72       70.25      6.48 o 
   6   0   9       70.97       76.25     10.15 o 
   7   0   9       19.93       32.82     15.33 o 
   8   0   9       11.24       14.13     13.86 o 
   0   1   9        0.28        4.20      1.63 o 
   1   1   9      442.46      469.29     11.32 o 
   2   1   9      184.22      190.94      5.41 o 
   3   1   9      376.18      392.59     11.56 o 
   4   1   9       11.15       12.84      3.06 o 
   5   1   9      550.77      539.48     19.81 o 
   6   1   9        3.45        5.96      2.83 o 
   7   1   9       19.53       25.22      7.35 o 
   0   2   9        0.52       -0.34      1.21 o 
   1   2   9       67.18       67.57      3.20 o 
   2   2   9        1.62        0.60      1.06 o 
   3   2   9      128.12      120.97      5.11 o 
   4   2   9      110.45      108.56      6.55 o 
   5   2   9       32.77       33.20      4.02 o 
   6   2   9       26.10       19.21      6.76 o 
   7   2   9       14.37       10.57      7.51 o 
   0   3   9       46.93       39.86      3.94 o 
   1   3   9      115.93      122.46      5.20 o 
   2   3   9       17.76       19.18      1.92 o 
   3   3   9       85.73       92.43      4.63 o 
   4   3   9       17.04       14.58      2.72 o 
   5   3   9       66.88       64.96      6.94 o 
   6   3   9        1.23       -1.76      3.39 o 
   7   3   9       16.35       10.93     12.38 o 
   0   4   9       28.23       25.44      3.34 o 
   1   4   9       71.16       78.34      3.84 o 
   2   4   9       39.86       48.41      3.20 o 
   3   4   9       22.32       20.16      3.11 o 
   4   4   9       32.42       34.59      4.15 o 
   5   4   9        7.00        4.59      2.73 o 
   6   4   9        0.51        1.20      3.82 o 
   7   4   9        0.02        3.93      4.96 o 
   0   5   9       69.72       77.33      6.05 o 
   1   5   9      130.19      128.23     10.00 o 
   2   5   9       19.65       24.91      3.15 o 
   3   5   9       58.08       59.71      4.63 o 
   4   5   9       20.87       19.09      3.10 o 
   5   5   9       11.20       16.01      3.71 o 
   6   5   9        0.96        2.84      4.27 o 
   0   6   9        0.42       -0.71      2.84 o 
   1   6   9        8.41        5.86      2.19 o 
   2   6   9       34.47       39.83      4.49 o 
   3   6   9       13.51       12.16      3.20 o 
   4   6   9       36.76       30.73      5.06 o 
   5   6   9        2.60       -4.14      3.78 o 
   6   6   9        3.11        0.33      4.93 o 
   0   7   9       21.75       23.54      5.30 o 
   1   7   9       31.41       38.71      4.05 o 
   2   7   9       15.15       17.22      3.73 o 
   3   7   9        3.99        1.48      2.82 o 
   4   7   9        5.28        3.42      3.85 o 
   5   7   9       11.37        1.86      7.76 o 
   0   8   9        1.11       -0.20      3.44 o 
   1   8   9       15.27       15.46      3.60 o 
   2   8   9        0.12        2.63      3.05 o 
   3   8   9        6.29        6.35      3.60 o 
   4   8   9        8.22        9.58      4.47 o 
   0   9   9       12.10        9.26      4.90 o 
   1   9   9        0.35       -2.09      3.25 o 
   2   9   9        0.35       -0.47      4.51 o 
   0   0  10       31.68       36.97      5.73 o 
   1   0  10     1077.18     1076.92     33.28 o 
   2   0  10       73.31       70.88      5.21 o 
   3   0  10      188.98      197.83     11.09 o 
   4   0  10      307.99      298.34     15.36 o 
   5   0  10      108.54      116.24     12.38 o 
   6   0  10       17.40        8.60      5.89 o 
   7   0  10        1.82       -2.66     10.70 o 
   0   1  10     1021.39     1060.55     40.81 o 
   1   1  10      228.90      257.20      6.92 o 
   2   1  10        1.16        0.94      1.00 o 
   3   1  10       50.72       49.42      4.09 o 
   4   1  10       56.33       65.47      5.34 o 
   5   1  10        2.64        2.76      2.53 o 
   6   1  10       46.63       50.88      5.07 o 
   7   1  10        3.42        0.28      5.66 o 
   0   2  10      797.44      780.83     26.84 o 
   1   2  10       47.39       44.85      2.92 o 
   2   2  10      136.21      141.04      4.75 o 
   3   2  10       24.39       21.36      2.32 o 
   4   2  10      166.89      143.72      7.77 o 
   5   2  10        6.19        4.65      2.67 o 
   6   2  10        4.33        2.31      3.14 o 
   7   2  10        5.58        9.31      6.77 o 
   0   3  10      208.36      212.57     13.55 o 
   1   3  10      219.11      212.27      6.46 o 
   2   3  10       80.83       87.11      3.77 o 
   3   3  10       31.88       31.87      3.25 o 
   4   3  10       61.39       58.02      4.54 o 
   5   3  10       14.14       19.81      3.25 o 
   6   3  10        0.63        1.21      5.10 o 
   7   3  10        2.57        1.80      4.48 o 
   0   4  10       16.77       17.15      2.83 o 
   1   4  10       72.94       87.30      4.20 o 
   2   4  10        8.26        9.93      2.30 o 
   3   4  10        6.24        3.83      1.92 o 
   4   4  10       37.91       36.88      4.03 o 
   5   4  10        0.29        1.30      2.55 o 
   6   4  10        3.07       -3.00      4.02 o 
   7   4  10        1.13        7.53      5.17 o 
   0   5  10        7.14        9.49      2.90 o 
   1   5  10       59.27       58.03      4.24 o 
   2   5  10        6.05        5.92      2.16 o 
   3   5  10        3.12        5.05      2.17 o 
   4   5  10       33.56       36.98      4.39 o 
   5   5  10        2.44        6.08      3.05 o 
   6   5  10        3.38       -1.02      4.49 o 
   0   6  10       64.06       84.43     10.69 o 
   1   6  10       99.88      111.61      6.16 o 
   2   6  10      129.57      136.22      8.13 o 
   3   6  10        6.49        7.96      2.98 o 
   4   6  10        4.89        2.26      2.72 o 
   5   6  10        0.54       -1.33      3.24 o 
   6   6  10        2.54        2.19      5.33 o 
   0   7  10       38.22       39.67      6.39 o 
   1   7  10        7.90        7.17      2.53 o 
   2   7  10       10.53       12.76      4.72 o 
   3   7  10        0.84       -1.16      3.00 o 
   4   7  10        4.03        3.15      2.91 o 
   5   7  10        2.56       -6.28      4.85 o 
   0   8  10        2.17        7.40      8.74 o 
   1   8  10        7.72        4.55      3.74 o 
   2   8  10        7.18        3.40      3.29 o 
   3   8  10        3.55        4.37      3.61 o 
   4   8  10       10.87       10.20      4.32 o 
   0   9  10        5.05       15.63     10.42 o 
   1   9  10        1.81        1.49      3.88 o 
   2   9  10        1.08       -0.48      4.27 o 
   1   0  11       56.49       64.47      6.14 o 
   2   0  11       13.20       13.51      3.63 o 
   3   0  11      123.35      100.72      7.73 o 
   4   0  11        0.28        1.18      2.92 o 
   5   0  11       52.45       59.05     10.34 o 
   6   0  11       54.70       58.56      7.53 o 
   7   0  11        1.30        6.48     11.60 o 
   0   1  11       37.38       42.89      4.08 o 
   1   1  11      436.98      429.54     11.19 o 
   2   1  11        5.00        3.96      1.40 o 
   3   1  11       55.34       64.08      4.77 o 
   4   1  11      366.94      364.38     15.44 o 
   5   1  11       10.83        8.98      3.33 o 
   6   1  11        0.41        5.14      2.95 o 
   7   1  11        3.76       -1.80      5.75 o 
   0   2  11        1.18        2.24      1.75 o 
   1   2  11      242.07      251.89      7.41 o 
   2   2  11       13.98       16.26      1.83 o 
   3   2  11       47.36       52.76      3.72 o 
   4   2  11       48.56       50.61      5.53 o 
   5   2  11       19.31       23.32      3.74 o 
   6   2  11       24.39       25.87      4.66 o 
   7   2  11        1.16       -5.77      4.58 o 
   0   3  11      145.76      144.14      7.94 o 
   1   3  11      141.72      155.02      5.12 o 
   2   3  11       55.18       54.97      5.18 o 
   3   3  11       11.17        9.53      2.18 o 
   4   3  11      143.03      149.34      7.13 o 
   5   3  11        3.69        0.65      2.20 o 
   6   3  11        8.93        5.66      3.47 o 
   7   3  11        6.61        7.37      5.14 o 
   0   4  11       13.51       13.18      3.66 o 
   1   4  11      176.15      187.20      7.42 o 
   2   4  11       48.81       57.07      4.79 o 
   3   4  11      238.96      228.35      8.88 o 
   4   4  11        7.59        7.97      2.76 o 
   5   4  11       41.15       52.74      9.40 o 
   6   4  11        1.51        4.78      4.71 o 
   0   5  11        0.00       -0.84      2.10 o 
   1   5  11       13.05       10.41      2.28 o 
   2   5  11       32.19       41.03      3.89 o 
   3   5  11      126.58      138.36     12.46 o 
   4   5  11       22.51       18.80      4.05 o 
   5   5  11        0.42        3.21      3.16 o 
   6   5  11       14.48        9.64      5.19 o 
   0   6  11        5.11        6.71      3.52 o 
   1   6  11        8.29       16.72      2.87 o 
   2   6  11       11.40       11.49      3.07 o 
   3   6  11       14.73       13.18      3.23 o 
   4   6  11        9.00        6.26      3.69 o 
   5   6  11       12.10        8.16      3.81 o 
   0   7  11        0.27        2.69      3.82 o 
   1   7  11        9.87        8.20      2.82 o 
   2   7  11        9.67        8.51      3.31 o 
   3   7  11       35.90       41.44      5.62 o 
   4   7  11        7.82        6.13      4.05 o 
   5   7  11        0.45       -0.67      4.26 o 
   0   8  11        8.12        2.20      4.08 o 
   1   8  11       14.75       11.58      4.45 o 
   2   8  11        4.54       -0.24      3.59 o 
   3   8  11        8.90        5.63      3.78 o 
   0   9  11        1.93        6.16      5.26 o 
   1   9  11        2.64        0.55      4.11 o 
   0   0  12       63.07       71.96      7.20 o 
   1   0  12      169.24      169.16      8.04 o 
   2   0  12       25.86       22.86      4.68 o 
   3   0  12       21.11       25.70      4.38 o 
   4   0  12        0.47        1.22      3.04 o 
   5   0  12        4.82        0.32      3.65 o 
   6   0  12        2.90       -1.59      3.85 o 
   7   0  12        1.54        5.30     12.60 o 
   0   1  12       71.67       69.13      6.94 o 
   1   1  12      137.48      153.87      6.47 o 
   2   1  12        6.41        7.45      1.57 o 
   3   1  12       96.95      111.80      9.32 o 
   4   1  12        6.09        9.89      4.78 o 
   5   1  12        0.26        3.12      2.73 o 
   6   1  12        0.90       -0.40      2.77 o 
   7   1  12        3.11       -0.53      4.39 o 
   0   2  12     1014.31     1004.76     34.25 o 
   1   2  12      101.79       93.70      4.14 o 
   2   2  12       84.59       98.89      5.01 o 
   3   2  12        8.16        6.75      2.97 o 
   4   2  12       68.79       59.34      8.04 o 
   5   2  12       14.27       11.36      3.32 o 
   6   2  12        5.54       10.22      4.06 o 
   7   2  12        0.89        6.69      4.73 o 
   0   3  12      110.54      104.85      6.23 o 
   1   3  12       80.52       71.42      5.09 o 
   2   3  12       38.58       47.09      4.68 o 
   3   3  12      175.01      159.14      6.97 o 
   4   3  12       11.11        8.10      2.44 o 
   5   3  12        6.77        6.69      2.65 o 
   6   3  12       11.51        9.77      3.71 o 
   7   3  12        6.04       11.95      5.95 o 
   0   4  12      158.35      154.03      8.55 o 
   1   4  12      175.00      163.07      6.23 o 
   2   4  12       70.54       75.98      5.13 o 
   3   4  12       55.37       51.67      4.41 o 
   4   4  12       24.95       24.30      3.87 o 
   5   4  12        9.93        9.28      3.39 o 
   6   4  12        4.30       15.57      5.48 o 
   0   5  12       28.75       32.42      4.44 o 
   1   5  12      222.75      248.93      9.59 o 
   2   5  12        6.65        5.11      2.40 o 
   3   5  12        9.56        7.10      2.68 o 
   4   5  12       12.28       16.68      3.98 o 
   5   5  12        9.58       11.13      3.95 o 
   6   5  12        4.04       -0.90      5.49 o 
   0   6  12       73.13       77.41      8.17 o 
   1   6  12       55.65       60.15      4.74 o 
   2   6  12       30.51       33.88      5.26 o 
   3   6  12       36.44       47.11      5.45 o 
   4   6  12        0.13       -2.79      3.28 o 
   5   6  12        7.84       10.44      4.55 o 
   0   7  12        3.53        4.35      3.75 o 
   1   7  12       55.57       64.01      9.73 o 
   2   7  12       17.14       15.25      8.26 o 
   3   7  12        1.13       -3.37      2.82 o 
   4   7  12        1.10        0.96      3.86 o 
   0   8  12        2.64       -0.28      4.40 o 
   1   8  12       13.26       14.94      4.47 o 
   2   8  12        1.98        7.09      3.71 o 
   3   8  12        3.77        4.22      3.74 o 
   0   9  12        2.41       -1.02      6.63 o 
   1   0  13       52.92       52.47      4.91 o 
   2   0  13       42.94       35.87      4.07 o 
   3   0  13       77.96       71.80      8.09 o 
   4   0  13       79.60       82.59     10.69 o 
   5   0  13       93.25      103.38      9.53 o 
   6   0  13        1.18        1.58      7.63 o 
   7   0  13        1.14        6.50      7.78 o 
   0   1  13       46.06       45.11      4.35 o 
   1   1  13      133.34      137.49      5.14 o 
   2   1  13      100.60      105.53      7.15 o 
   3   1  13      114.84      117.83      7.56 o 
   4   1  13       61.45       59.51      9.46 o 
   5   1  13        2.75        1.27      2.51 o 
   6   1  13        4.65        8.90      3.47 o 
   7   1  13        0.59        6.01      4.56 o 
   0   2  13      189.39      179.59      9.73 o 
   1   2  13       96.11       95.18      4.31 o 
   2   2  13        3.27        1.95      1.65 o 
   3   2  13       74.52       75.56      9.33 o 
   4   2  13       77.92       87.84      7.53 o 
   5   2  13        9.44        8.84      3.50 o 
   6   2  13        0.36        0.56      3.64 o 
   7   2  13        1.26        3.69      5.02 o 
   0   3  13      319.68      300.24     14.62 o 
   1   3  13      162.77      163.76      7.15 o 
   2   3  13       34.43       37.27      3.58 o 
   3   3  13      168.11      162.46     16.76 o 
   4   3  13       29.19       31.76      5.28 o 
   5   3  13       13.14       10.69      3.16 o 
   6   3  13        1.64        3.90      3.72 o 
   0   4  13       93.30       96.39      7.61 o 
   1   4  13        8.76       11.51      2.15 o 
   2   4  13       36.42       40.36      5.97 o 
   3   4  13       60.57       62.30      4.96 o 
   4   4  13       38.95       33.71      4.51 o 
   5   4  13        0.78        1.26      3.22 o 
   6   4  13        1.29       -1.48      3.40 o 
   0   5  13       86.23       94.47      7.32 o 
   1   5  13      116.74      121.43      6.45 o 
   2   5  13      105.69       92.54      7.73 o 
   3   5  13       45.29       45.54      9.40 o 
   4   5  13       20.17       30.16      7.78 o 
   5   5  13        7.04       12.46      4.24 o 
   0   6  13        0.60        9.54      4.09 o 
   1   6  13        1.66        3.92      2.60 o 
   2   6  13       38.54       32.73      7.98 o 
   3   6  13        0.57        2.28      2.48 o 
   4   6  13        6.26        7.66      3.93 o 
   5   6  13        2.22        9.23      4.25 o 
   0   7  13       53.21       54.15      7.41 o 
   1   7  13       11.19       11.40      3.60 o 
   2   7  13       38.94       50.07      5.59 o 
   3   7  13        8.50       11.18      3.71 o 
   4   7  13        4.69       -1.55      3.76 o 
   0   8  13        8.05        6.00      4.49 o 
   1   8  13        0.46       -1.92      3.52 o 
   2   8  13        1.04        1.42      3.81 o 
   0   0  14       22.73       23.13      6.56 o 
   1   0  14       21.51       26.27      3.65 o 
   2   0  14       19.18       13.43      5.39 o 
   3   0  14        1.48       -2.94      2.61 o 
   4   0  14        4.01        8.89      4.70 o 
   5   0  14        2.78        4.12      4.30 o 
   6   0  14        0.01        0.56      4.74 o 
   7   0  14        0.01        0.12      5.88 o 
   0   1  14        0.23       -1.80      2.17 o 
   1   1  14       62.70       68.81      3.71 o 
   2   1  14        0.48       -0.48      1.63 o 
   3   1  14        1.84        2.07      2.21 o 
   4   1  14       32.15       41.18      4.92 o 
   5   1  14        5.72        0.85      3.68 o 
   6   1  14        1.15       -0.93      3.53 o 
   0   2  14        9.73       11.17      2.56 o 
   1   2  14      112.62      118.58      5.19 o 
   2   2  14       19.93       17.06      2.52 o 
   3   2  14       29.25       27.51      4.02 o 
   4   2  14       27.01       27.27      5.58 o 
   5   2  14        1.94        0.29      3.24 o 
   6   2  14        1.41       -1.31      3.71 o 
   0   3  14      385.20      352.84     17.89 o 
   1   3  14       11.89        6.92      1.80 o 
   2   3  14       56.04       68.69      4.90 o 
   3   3  14       20.52       21.02      3.65 o 
   4   3  14        8.55        6.57      4.10 o 
   5   3  14        0.73        0.52      2.62 o 
   6   3  14        1.64       -1.16      3.49 o 
   0   4  14       98.97      103.40      9.11 o 
   1   4  14       23.74       17.99      3.51 o 
   2   4  14       15.47       17.00      3.06 o 
   3   4  14        2.32        0.97      2.31 o 
   4   4  14       12.86       13.28      3.72 o 
   5   4  14        0.86        0.32      3.50 o 
   6   4  14        0.50       -2.56      3.79 o 
   0   5  14      169.03      140.36      9.23 o 
   1   5  14       45.66       44.98      5.77 o 
   2   5  14        5.48        8.76      2.74 o 
   3   5  14        4.88        0.98      2.60 o 
   4   5  14       10.12       12.35      5.82 o 
   5   5  14        9.30       12.59      4.28 o 
   0   6  14        0.16        3.80      3.44 o 
   1   6  14        0.18        0.11      2.43 o 
   2   6  14       82.69       92.95      7.10 o 
   3   6  14        1.07        2.58      2.81 o 
   4   6  14        4.49        5.24      4.05 o 
   0   7  14        7.74       -0.10      3.68 o 
   1   7  14        4.43       -1.13      3.02 o 
   2   7  14        1.96        7.21      3.41 o 
   3   7  14        3.07        3.36      3.34 o 
   0   8  14       16.59       16.06     12.71 o 
   1   8  14        0.85       -1.56      4.80 o 
   2   8  14        2.20        0.54      4.87 o 
   1   0  15       58.33       66.19      7.30 o 
   2   0  15        0.38        3.97      3.00 o 
   3   0  15        3.48        2.53      3.37 o 
   4   0  15        0.31        1.03      3.91 o 
   5   0  15        0.84       -0.06      4.11 o 
   6   0  15        1.46        2.54      5.04 o 
   0   1  15        2.86        2.17      2.42 o 
   1   1  15      109.57      101.54      4.68 o 
   2   1  15       37.19       39.50      3.40 o 
   3   1  15       39.67       38.81      4.85 o 
   4   1  15        6.23        2.75      3.07 o 
   5   1  15        3.51       -1.56      3.02 o 
   6   1  15        0.70        0.17      3.81 o 
   0   2  15       45.77       37.47      5.71 o 
   1   2  15       18.42       16.88      2.29 o 
   2   2  15       41.87       35.09      6.26 o 
   3   2  15       46.45       47.54      5.24 o 
   4   2  15        1.38       -2.85      2.61 o 
   5   2  15        8.61        7.22      3.66 o 
   6   2  15        7.76        8.51      4.45 o 
   0   3  15        5.20        5.67      2.50 o 
   1   3  15       65.29       57.30      3.96 o 
   2   3  15       78.50       77.73      5.33 o 
   3   3  15       47.91       50.61      7.89 o 
   4   3  15        7.25        2.92      2.49 o 
   5   3  15        1.83        4.38      2.95 o 
   6   3  15        2.79        2.51      4.00 o 
   0   4  15        0.54        2.68      2.43 o 
   1   4  15       75.26       69.92      9.14 o 
   2   4  15        5.69        5.21      2.38 o 
   3   4  15        3.47        2.74      3.05 o 
   4   4  15       10.61        9.04      3.47 o 
   5   4  15        0.88        3.00      3.70 o 
   0   5  15       15.26       12.52      3.58 o 
   1   5  15        7.78        9.95      2.88 o 
   2   5  15        2.61        5.32      2.86 o 
   3   5  15        1.88        2.79      2.81 o 
   4   5  15        5.54        5.02      4.95 o 
   5   5  15        0.20       -0.36      3.80 o 
   0   6  15        0.08       -0.71      3.42 o 
   1   6  15        0.61       -2.81      3.15 o 
   2   6  15        5.12        3.70      2.77 o 
   3   6  15        2.30        3.51      3.02 o 
   4   6  15        0.19        0.73      3.93 o 
   0   7  15        0.53        1.65      4.09 o 
   1   7  15        7.09        5.54      6.24 o 
   2   7  15        1.25        4.20      3.42 o 
   3   7  15        0.22        4.77      3.77 o 
   0   8  15        4.06        5.84      6.66 o 
   1   8  15        4.01        4.28      5.25 o 
   0   0  16      215.53      205.56     14.55 o 
   1   0  16      326.28      355.09     16.70 o 
   2   0  16       67.28       69.45     14.78 o 
   3   0  16       37.59       15.27      9.10 o 
   4   0  16        7.90       14.04      5.23 o 
   5   0  16       34.18       15.23      7.93 o 
   6   0  16       15.05       18.17      6.88 o 
   0   1  16      238.46      262.51     11.90 o 
   1   1  16       74.09       78.79      4.26 o 
   2   1  16      238.05      208.05     13.18 o 
   3   1  16        5.37        7.30      3.21 o 
   4   1  16        0.31        2.09      2.70 o 
   5   1  16        4.98        1.63      3.43 o 
   6   1  16        0.10        3.92      4.06 o 
   0   2  16       94.21       93.22      6.37 o 
   1   2  16       17.41       18.21      2.16 o 
   2   2  16       31.46       23.70      3.56 o 
   3   2  16      100.78      115.86     11.30 o 
   4   2  16        5.95        1.09      2.99 o 
   5   2  16        2.94        1.01      3.23 o 
   6   2  16        6.48        4.40      4.33 o 
   0   3  16       21.36       17.91      3.29 o 
   1   3  16       95.23      108.81      6.29 o 
   2   3  16       58.95       69.76      6.00 o 
   3   3  16        5.33       11.53      3.44 o 
   4   3  16        7.58        8.14      3.38 o 
   5   3  16        5.81        1.90      2.92 o 
   0   4  16       37.36       32.77      4.38 o 
   1   4  16       23.44       20.69      3.62 o 
   2   4  16       18.50       16.24      3.21 o 
   3   4  16       16.44       11.56      3.66 o 
   4   4  16        5.09        6.20      3.38 o 
   5   4  16        2.69        1.79      3.96 o 
   0   5  16       12.92       12.07      4.55 o 
   1   5  16        2.26        3.54      2.57 o 
   2   5  16        1.00        3.50      2.66 o 
   3   5  16        2.85        2.18      3.18 o 
   4   5  16        5.15       13.71      4.40 o 
   0   6  16        0.17        0.47      3.43 o 
   1   6  16        3.65        2.59      2.86 o 
   2   6  16        3.47        4.36      2.81 o 
   3   6  16        0.10        2.80      3.39 o 
   4   6  16        0.96        8.52      5.69 o 
   0   7  16        3.61        4.88      6.75 o 
   1   7  16        9.79       15.17      4.29 o 
   2   7  16        0.70       -0.36      3.25 o 
   1   0  17       94.69      110.67      9.02 o 
   2   0  17       70.46       88.03      8.30 o 
   3   0  17       34.70       19.52      9.76 o 
   4   0  17        0.05       -0.01      4.32 o 
   5   0  17        0.10       -3.14      4.30 o 
   6   0  17       10.27       20.11      7.21 o 
   0   1  17       18.43       14.12      3.79 o 
   1   1  17       19.37       21.24      2.78 o 
   2   1  17      114.27      116.86      7.34 o 
   3   1  17       31.39       32.27      4.89 o 
   4   1  17        3.86       -0.67      2.98 o 
   5   1  17       18.20       17.64      4.51 o 
   6   1  17        0.29       -5.36      3.57 o 
   0   2  17      178.70      168.71     20.09 o 
   1   2  17       59.15       44.81      5.09 o 
   2   2  17       43.66       39.93      8.03 o 
   3   2  17       18.09       14.79      4.86 o 
   4   2  17        5.20        4.60      3.53 o 
   5   2  17        4.13        3.49      5.15 o 
   0   3  17       27.26       27.78      3.96 o 
   1   3  17        9.30        7.72      2.15 o 
   2   3  17       24.48       19.53      3.09 o 
   3   3  17       12.86       10.22      3.32 o 
   4   3  17        4.61        6.45      3.16 o 
   5   3  17        3.39        2.11      3.63 o 
   0   4  17       60.53       50.26     15.08 o 
   1   4  17        5.39        7.59      2.69 o 
   2   4  17        6.40        5.06      2.63 o 
   3   4  17        3.30        3.08      2.99 o 
   4   4  17        1.58        0.63      3.10 o 
   5   4  17        3.93        5.16      4.59 o 
   0   5  17        7.67        4.73      4.03 o 
   1   5  17        0.37        4.06      2.55 o 
   2   5  17        0.47        1.55      2.60 o 
   3   5  17        1.12        1.57      3.88 o 
   4   5  17        0.66        6.00      4.49 o 
   0   6  17        1.00        2.24      4.39 o 
   1   6  17        0.65        0.61      3.05 o 
   2   6  17        0.27        6.28      3.17 o 
   3   6  17        0.81        0.31      3.59 o 
   0   7  17        2.71        0.99      6.08 o 
   1   7  17        0.96       -3.91      3.32 o 
   0   0  18        9.93        8.49      4.35 o 
   1   0  18        1.73        0.20      2.74 o 
   2   0  18       52.22       33.17      5.85 o 
   3   0  18        0.13       -0.65      3.42 o 
   4   0  18        0.25        0.76      4.14 o 
   5   0  18        2.28        8.86      5.83 o 
   0   1  18       56.88       61.81      5.88 o 
   1   1  18       31.67       32.19      3.17 o 
   2   1  18       10.94       10.61      3.09 o 
   3   1  18        3.21       -3.01      3.77 o 
   4   1  18        0.55        0.61      3.18 o 
   5   1  18        0.82       -0.88      3.83 o 
   0   2  18       28.85       28.66      3.99 o 
   1   2  18        9.67        8.71      2.14 o 
   2   2  18        2.47        0.37      2.83 o 
   3   2  18       13.14        6.80      3.63 o 
   4   2  18        4.41        8.63      3.83 o 
   5   2  18        1.58        3.13      3.90 o 
   0   3  18        6.54        2.47      2.81 o 
   1   3  18        5.62        5.26      2.22 o 
   2   3  18        0.96        1.02      2.68 o 
   3   3  18        9.58        8.88      3.07 o 
   4   3  18        7.47        1.49      4.43 o 
   5   3  18        0.19        5.55      4.00 o 
   0   4  18        0.42       -0.69      2.75 o 
   1   4  18        0.48        0.73      2.33 o 
   2   4  18        2.42        0.61      2.51 o 
   3   4  18        3.20        3.19      3.28 o 
   4   4  18        1.50        1.18      3.39 o 
   0   5  18        0.23        0.99      3.28 o 
   1   5  18        0.08        1.53      2.54 o 
   2   5  18        5.26        5.71      3.01 o 
   3   5  18        1.77        3.02      4.76 o 
   0   6  18        8.31       15.22      7.30 o 
   1   6  18        3.84        0.92      3.35 o 
   2   6  18        0.86        0.36      2.81 o 
   1   0  19        2.10        1.75      3.03 o 
   2   0  19        0.68       -1.76      5.72 o 
   3   0  19        3.17        8.75      5.23 o 
   4   0  19        0.68       -4.60      5.08 o 
   5   0  19        7.53        2.91      5.39 o 
   0   1  19        1.16        1.38      3.11 o 
   1   1  19        2.54        0.94      2.15 o 
   2   1  19        5.53       11.44      3.18 o 
   3   1  19        0.67        3.75      3.48 o 
   4   1  19        3.56        7.27      4.03 o 
   5   1  19        0.07        0.31      4.05 o 
   0   2  19        0.46        0.77      2.55 o 
   1   2  19        8.38        4.14      2.25 o 
   2   2  19       10.38        6.42      3.33 o 
   3   2  19       19.61       25.97      7.98 o 
   4   2  19        0.51       -3.68      3.36 o 
   0   3  19        2.45        4.85      2.92 o 
   1   3  19        7.63        4.89      2.41 o 
   2   3  19        7.58        3.37      2.91 o 
   3   3  19        5.73        7.32      3.40 o 
   4   3  19        2.44        0.65      3.39 o 
   0   4  19        1.08        2.57      3.28 o 
   1   4  19        2.59        1.13      2.37 o 
   2   4  19        2.58        4.66      3.08 o 
   3   4  19       11.59        8.70      4.07 o 
   4   4  19        2.84        4.96      4.54 o 
   0   5  19       17.41       21.07      7.12 o 
   1   5  19       11.64        7.86      3.19 o 
   2   5  19        0.13       -1.59      2.74 o 
   3   5  19        2.29       -2.41      3.64 o 
   0   6  19        0.90        0.78      4.86 o 
   1   6  19        0.09        1.82      3.35 o 
   0   0  20       14.73        6.79      4.88 o 
   1   0  20        4.50        5.04      4.27 o 
   2   0  20        0.04       -2.27      3.74 o 
   3   0  20        0.24       -0.09      4.76 o 
   4   0  20        0.59       -4.61      4.87 o 
   0   1  20        0.08        4.46      3.26 o 
   1   1  20        6.02        4.46      2.35 o 
   2   1  20        6.06        9.60      3.32 o 
   3   1  20        2.44       -0.92      3.55 o 
   4   1  20        0.14        3.66      3.91 o 
   0   2  20        0.01       -1.81      2.81 o 
   1   2  20        1.14        1.52      1.91 o 
   2   2  20        3.63        5.14      2.64 o 
   3   2  20        0.95        4.83      4.45 o 
   4   2  20        0.38       -0.47      3.73 o 
   0   3  20        0.48       -1.35      3.21 o 
   1   3  20        1.82       -0.38      2.40 o 
   2   3  20       24.16       30.38      4.70 o 
   3   3  20        3.49        2.24      3.49 o 
   4   3  20        6.27        3.05      8.83 o 
   0   4  20       32.38       25.12      7.36 o 
   1   4  20        2.12        3.62      2.82 o 
   2   4  20        4.16        0.97      3.44 o 
   3   4  20        0.76       -4.03      3.53 o 
   0   5  20        0.78        3.41      4.94 o 
   1   5  20        1.35        2.95      3.10 o 
   2   5  20        5.45        6.69      4.56 o 
   1   0  21        0.05       -0.38      4.17 o 
   2   0  21        0.57        3.51      5.78 o 
   3   0  21        4.96       11.02      6.20 o 
   4   0  21        2.09       -1.14      5.54 o 
   0   1  21        0.14        0.39      2.45 o 
   1   1  21        1.16        4.53      2.99 o 
   2   1  21        0.50       -1.22      3.16 o 
   3   1  21        0.76        3.32      3.79 o 
   4   1  21        2.52       20.37     11.67 o 
   0   2  21        0.03        0.81      2.80 o 
   1   2  21        1.34       -0.20      2.03 o 
   2   2  21        1.25        1.86      2.59 o 
   3   2  21        1.87        1.22      4.17 o 
   0   3  21        0.00       -1.81      3.17 o 
   1   3  21        9.29        7.80      2.83 o 
   2   3  21        1.90        2.48      3.24 o 
   3   3  21        0.96        2.40      4.12 o 
   0   4  21        5.09        3.31      4.64 o 
   1   4  21        1.55        0.91      3.87 o 
   2   4  21        3.30       14.49      4.36 o 
   0   0  22        0.40        3.23      5.34 o 
   1   0  22        3.24       -3.43      4.46 o 
   2   0  22        0.00       -2.57      3.85 o 
   3   0  22        1.37        8.35      6.77 o 
   0   1  22        7.89       13.50      3.70 o 
   1   1  22        4.03        4.79      3.42 o 
   2   1  22        2.01        3.01      3.76 o 
   3   1  22        0.23       -2.98      3.87 o 
   0   2  22        0.45       -4.01      2.67 o 
   1   2  22        0.22        1.19      2.62 o 
   2   2  22        1.74        0.70      2.92 o 
   0   3  22        0.34        0.52      3.60 o 
   1   3  22       11.49        9.46      4.82 o 
   2   3  22        0.24        0.19      3.32 o 
   0   4  22        1.67        9.04      5.45 o 
   1   0  23       15.34       13.20     10.13 o 
   2   0  23        0.23        2.14      4.98 o 
   0   1  23        0.09       -0.12      2.75 o 
   1   1  23        2.03        3.33      3.66 o 
   2   1  23        3.52        4.97      4.43 o 
   0   2  23        0.33       -3.14      3.28 o 
   1   2  23        6.27        1.72      3.12 o 
                                                 
